# Supplementary material for: Same-Sex Sexual Behavior in Invertebrates: A Systematic Synthesis of Prevalence, Study Type, and Interpretation
Source: Insects. 2026 Jun 10;17(6):611. doi: 10.3390/insects17060611 (PMC13299977; doi:10.3390/insects17060611)
Supplement: Supplementary file 1 [file insects-17-00611-s001.zip]

Archive with 4 entries (2 files):
- insects-4294360-supplementary/
- insects-4294360-supplementary/insects-4294360-supplementary-Final/
- insects-4294360-supplementary/insects-4294360-supplementary-Final/Table S1-S4, Figure S1-S3.pdf
- insects-4294360-supplementary/insects-4294360-supplementary-Final/Table S5-PRISMA_2020_checklist.pdf
